# Supplementary material for: The Ink4a/Arf locus operates as a regulator of the circadian clock modulating RAS activity
Source: PLoS Biol. 2017 Dec 7;15(12):e2002940. doi: 10.1371/journal.pbio.2002940 (PMC5720494; doi:10.1371/journal.pbio.2002940)
Supplement: S1 Table — The 50 topmost differentially expressed genes across the eight samples were determined with the R package limma based on the four clusters as determined by the PCA (p-value < 0.005). 32 of the genes were reported to be oscillating in CircaDB. (XLSX) [file pbio.2002940.s007.xlsx]

## Sheet: differentially expressed genes
PROBE ID	SYMBOL	GENE NAME	ENTREZ ID	logFC	AveExpr	moderated t-statistic	p-value	adj.p-value	log odds that the gene is differentially expressed	Oscillating in CircaDB
6840849	Cd80	CD80 antigen	12519	3.32168	9.4218	9.38666	4.16158e-07	5.74734e-05	6.8421	yes
6923212	Cdkn2a	cyclin-dependent kinase inhibitor 2A	12578	3.12349	8.78231	9.58626	3.27878e-07	5.74734e-05	7.06309	no
6896032	Cp	ceruloplasmin	12870	2.53246	7.00527	8.72893	9.39145e-07	5.74734e-05	6.0806	yes
6991264	Ctsh	cathepsin H	13036	3.00315	8.68177	8.23494	1.78373e-06	5.74734e-05	5.4733	yes
6876212	Eng	endoglin	13805	3.2064	9.03064	9.34348	4.38415e-07	5.74734e-05	6.79368	yes
6825443	Ephx2	epoxide hydrolase 2, cytoplasmic	13850	2.62531	7.48219	8.31745	1.59947e-06	5.74734e-05	5.57694	no
6990664	Gclc	glutamate-cysteine ligase, catalytic subunit	14629	3.0926	8.94077	8.2962	1.64489e-06	5.74734e-05	5.55034	yes
6781090	Gpx3	glutathione peroxidase 3	14778	3.33522	9.4223	8.71594	9.54803e-07	5.74734e-05	6.06502	yes
6992224	Hyal1	hyaluronoglucosaminidase 1	15586	2.86161	8.21871	8.21824	1.82369e-06	5.74734e-05	5.45222	yes
6791017	Itga3	integrin alpha 3	16400	2.86089	8.19991	8.23098	1.79311e-06	5.74734e-05	5.46831	yes
6760754	Kif1a	kinesin family member 1A	16560	3.38696	9.79856	8.40665	1.42286e-06	5.74734e-05	5.68796	yes
6900071	Ngf	nerve growth factor	18049	3.18957	9.19108	8.52205	1.22458e-06	5.74734e-05	5.83008	yes
6762197	Cdk18	cyclin-dependent kinase 18	18557	3.14309	9.06384	8.48456	1.28555e-06	5.74734e-05	5.7841	yes
6942655	Prkar1b	protein kinase, cAMP dependent regulatory, type I beta	19085	3.01416	8.6769	8.31077	1.61359e-06	5.74734e-05	5.56859	yes
6882554	Procr	protein C receptor, endothelial	19124	2.82525	8.08498	8.26881	1.70549e-06	5.74734e-05	5.51595	yes
6753917	Ptgs2	prostaglandin-endoperoxide synthase 2	19225	3.85559	11.0561	9.24827	4.92094e-07	5.74734e-05	6.68617	no
6759789	Ptprn	protein tyrosine phosphatase, receptor type, N	19275	3.27486	9.48522	8.21156	1.83995e-06	5.74734e-05	5.44378	no
6782916	Ccl7	chemokine (C-C motif) ligand 7	20306	3.44643	9.95806	8.6387	1.0538e-06	5.74734e-05	5.97199	no
6754690	Selp	selectin, platelet	20344	2.59246	7.12666	9.1572	5.5e-07	5.74734e-05	6.58233	no
6928880	Sema3e	sema domain, immunoglobulin domain (Ig), short basic domain, secreted, (semaphorin) 3E	20349	2.73251	7.65943	9.14192	5.60464e-07	5.74734e-05	6.56481	yes
6766455	Sgk1	serum/glucocorticoid regulated kinase 1	20393	2.77771	7.96966	8.27713	1.68683e-06	5.74734e-05	5.52641	yes
6843355	Sim2	single-minded homolog 2 (Drosophila)	20465	2.7982	7.63618	9.55201	3.41477e-07	5.74734e-05	7.02549	no
6881488	Snap25	synaptosomal-associated protein 25	20614	2.48589	6.89486	8.19194	1.88858e-06	5.74734e-05	5.41895	no
6797579	Serpina3n	serine (or cysteine) peptidase inhibitor, clade A, member 3N	20716	3.12984	8.84503	8.36199	1.50852e-06	5.74734e-05	5.63251	no
6760009	Serpine2	serine (or cysteine) peptidase inhibitor, clade E, member 2	20720	3.32256	9.65429	8.1998	1.86894e-06	5.74734e-05	5.4289	yes
6933072	Spp1	secreted phosphoprotein 1	20750	4.27579	12.387	8.86079	7.94909e-07	5.74734e-05	6.23746	yes
6847553	Dnajb6	DnaJ (Hsp40) homolog, subfamily B, member 6	23950	2.32989	6.45276	8.47272	1.30547e-06	5.74734e-05	5.76954	yes
6872029	Aldh1a7	aldehyde dehydrogenase family 1, subfamily A7	26358	2.69073	7.26033	8.55678	1.17084e-06	5.74734e-05	5.87251	yes
6991383	Plod2	procollagen lysine, 2-oxoglutarate 5-dioxygenase 2	26432	3.49509	10.169	8.36425	1.50406e-06	5.74734e-05	5.63532	yes
6951412	Pdk4	pyruvate dehydrogenase kinase, isoenzyme 4	27273	2.82729	7.81655	8.64525	1.045e-06	5.74734e-05	5.97992	yes
6824610	Ndrg2	N-myc downstream regulated gene 2	29811	2.87595	8.11913	8.94623	7.14195e-07	5.74734e-05	6.33796	yes
6813096	Fgd3	FYVE, RhoGEF and PH domain containing 3	30938	2.63157	7.50892	8.24667	1.7562e-06	5.74734e-05	5.4881	no
6861662	Pmaip1	phorbol-12-myristate-13-acetate-induced protein 1	58801	2.8993	8.31593	8.39641	1.442e-06	5.74734e-05	5.67528	no
6766301	Perp	PERP, TP53 apoptosis effector	64058	2.87574	8.05867	8.75153	9.12573e-07	5.74734e-05	6.10763	no
6970857	Gprc5b	G protein-coupled receptor, family C, group 5, member B	64297	3.0216	8.51019	9.16606	5.441e-07	5.74734e-05	6.59248	yes
6996703	Cgnl1	cingulin-like 1	68178	3.02768	8.73311	8.32289	1.58806e-06	5.74734e-05	5.58373	yes
6798313	Crip2	cysteine rich protein 2	68337	3.36628	9.73034	8.49058	1.27555e-06	5.74734e-05	5.79149	yes
6812375	Nrn1	neuritin 1	68404	3.32871	9.66695	8.19645	1.87728e-06	5.74734e-05	5.42467	yes
6771862	Myct1	myc target 1	68632	2.25083	6.03674	8.4802	1.29284e-06	5.74734e-05	5.77874	no
6885616	1700007K13Rik	RIKEN cDNA 1700007K13 gene	69327	2.72834	7.66496	8.81506	8.42055e-07	5.74734e-05	6.1833	no
6807564	Dapk1	death associated protein kinase 1	69635	2.80055	8.02154	8.29534	1.64677e-06	5.74734e-05	5.54925	yes
6777073	Glipr1	GLI pathogenesis-related 1 (glioma)	73690	3.52815	10.3031	8.22921	1.79733e-06	5.74734e-05	5.46608	no
6907009	Crct1	cysteine-rich C-terminal 1	74175	2.70863	7.3887	9.08696	5.99711e-07	5.74734e-05	6.50156	no
6972473	Ano1	anoctamin 1, calcium activated chloride channel	101772	2.68345	7.51276	8.66027	1.02509e-06	5.74734e-05	5.99805	no
6861135	Gramd3	GRAM domain containing 3	107022	2.25185	6.28491	8.26785	1.70766e-06	5.74734e-05	5.51475	yes
6832300	Parvb	parvin, beta	170736	2.95454	8.37458	8.67546	1.00539e-06	5.74734e-05	6.01636	yes
6889357	Prrg4	proline rich Gla (G-carboxyglutamic acid) 4 (transmembrane)	228413	3.19241	9.19939	8.48931	1.27765e-06	5.74734e-05	5.78993	yes
6988366	Scn3b	sodium channel, voltage-gated, type III, beta	235281	2.22432	5.96096	8.74581	9.19221e-07	5.74734e-05	6.10079	yes
6765716	Lrp11	low density lipoprotein receptor-related protein 11	237253	3.00486	8.63449	8.47024	1.30969e-06	5.74734e-05	5.76648	yes
6970164	Gm17757	GTPase, very large interferon inducible 1 pseudogene	100417829	2.67592	7.45193	9.07899	6.05639e-07	5.74734e-05	6.49236	no
