# Supplementary material for: The Ink4a/Arf locus operates as a regulator of the circadian clock modulating RAS activity
Source: PLoS Biol. 2017 Dec 7;15(12):e2002940. doi: 10.1371/journal.pbio.2002940 (PMC5720494; doi:10.1371/journal.pbio.2002940)
Supplement: S2 Table — Log2-normalised expression values under all eight experimental conditions for 23 genes included in the mathematical model and for a curated list of 32 senescence-related genes based on literature research. (XLSX) [file pbio.2002940.s008.xlsx]

## Sheet: genes of the mathematical model
Gene	EntrezID	Ink4a/Arf+/+	Ink4a/Arf+/++RAS	Ink4a/Arf+/+ shBmal1	Ink4a/Arf+/+ shBmal1+RAS	Ink4a/Arf-/-	Ink4a/Arf-/- +RAS	Ink4a/Arf-/- shBmal1	Ink4a/Arf-/- shBmal1+RAS
Bmal1	11865	7.89486	8.55353	6.47313	7.41716	7.50216	8.46527	6.52946	6.77965
Bmal2	272322	7.17218	7.47193	7.2365	7.92672	6.69306	6.8677	6.73631	7.22487
Ccnd1	12443	11.386	12.4708	10.5865	12.1565	11.674	12.4291	11.2093	12.4688
Cdk4	12567	11.9077	11.9609	11.8435	11.6585	12.2661	12.3306	12.1309	12.4127
Cdk6	12571	9.32224	9.51618	8.7922	9.12923	9.25487	9.427	8.7679	9.19448
Cdkn1a	12575	11.7276	11.7686	11.2847	11.5208	10.9564	11.3127	10.9006	11.4565
Ink4a/Arf	12578	9.63396	10.4323	9.78904	10.5802	7.10723	7.60613	7.44843	7.66124
Clock	12753	9.43505	9.08512	9.33496	8.8498	9.47772	9.05783	9.66787	9.27184
Cry1	12952	6.92768	7.30319	7.72845	8.05073	7.07985	6.99956	7.61981	8.38281
E2f1	13555	8.13406	8.14992	8.16328	7.99099	8.36101	8.58668	8.31417	8.73729
Mdm2	17246	10.7026	11.4392	10.4866	11.8565	10.1151	11.3216	9.94341	11.3967
Myc	17869	9.96654	10.7056	9.98051	10.436	9.75427	10.8351	9.96694	10.7967
Reverba	217166	10.0539	9.73682	8.20121	8.7094	9.43026	9.82418	8.39937	8.22216
Reverbb	353187	8.30395	8.22847	5.92292	6.36021	9.01078	8.59586	7.11503	6.4607
Per1	18626	9.28099	8.75425	9.33114	9.21721	7.82528	7.28571	8.08132	7.58215
Per2	18627	6.40706	6.09974	6.86498	6.55274	6.23755	5.93972	6.05104	6.01965
Per3	18628	6.24378	6.22728	5.95778	6.05188	7.17024	6.14623	6.20038	5.96992
Rb1	19645	8.74693	8.81707	8.34727	9.60558	7.94579	7.68976	7.91572	7.37092
Rora	19883	8.71299	7.8359	8.50253	8.13684	8.41816	6.98456	8.18253	6.99868
Rorb	225998	4.81724	5.70798	4.66304	6.12677	4.74173	5.40934	4.693	6.09873
Rorc	19885	5.89359	5.86706	5.89657	6.12551	5.94421	5.98632	5.86403	5.89879
p53	22059	11.1488	11.6389	11.119	11.4134	11.3195	11.8002	11.3482	11.7572
Wee1	22390	8.4906	8.48527	7.93495	8.55441	9.2387	8.7724	8.93499	8.71822

## Sheet: senescence related genes
Gene	EntrezID	Ink4a/Arf+/+	Ink4a/Arf+/++RAS	Ink4a/Arf+/+ shBmal1	Ink4a/Arf+/+ shBmal1+RAS	Ink4a/Arf-/-	Ink4a/Arf-/- +RAS	Ink4a/Arf-/- shBmal1	Ink4a/Arf-/- shBmal1+RAS
Akt1	11651	10.8699	11.0739	11.1789	10.9727	11.2516	11.2163	11.3111	11.309
Atm	11920	7.25987	7.21288	6.99733	6.98879	7.49859	7.68839	7.51443	7.62414
Ccl2	20296	10.0483	11.2267	7.70696	11.1658	9.31659	10.6137	8.47315	9.79282
Cdkn1a	12575	11.7276	11.7686	11.2847	11.5208	10.9564	11.3127	10.9006	11.4565
Ink4a/Arf	12578	9.63396	10.4323	9.78904	10.5802	7.10723	7.60613	7.44843	7.66124
Cxcl1	14825	5.95462	6.40063	5.87955	6.53418	6.45172	6.557	5.99843	5.92181
Cxcr2	12765	4.79408	5.03009	4.79551	4.85246	4.92089	4.88746	4.85879	5.15005
E2f1	13555	8.13406	8.14992	8.16328	7.99099	8.36101	8.58668	8.31417	8.73729
Foxo1	56458	8.51056	8.3872	8.68851	8.49569	8.72594	8.08293	8.88529	8.16204
Hp	15439	6.67496	5.45589	7.7316	6.06889	5.07129	5.44425	5.20246	5.03658
Hras	15461	9.3522	9.77858	8.97577	9.87985	8.75314	8.97503	8.80816	9.06571
Il1a	16175	3.6825	3.97928	3.74176	4.26676	3.97928	3.98643	4.09993	4.10553
Il1b	16176	4.70182	4.77833	4.76986	4.86533	4.63036	4.85354	4.77542	4.93574
Il6	16193	4.77244	4.8807	5.62882	4.27727	3.74313	3.16582	3.76241	3.36968
Map2k1	26395	9.58602	9.77112	9.71758	9.90051	9.63629	10.3679	9.66776	10.5425
Map2k2	26396	10.0252	10.1935	10.182	10.1467	10.2176	10.2502	10.1881	10.525
Mapk14	26416	8.68851	8.46082	8.4358	8.12056	8.51901	8.50613	8.4038	8.4568
Mdm2	17246	10.7026	11.4392	10.4866	11.8565	10.1151	11.3216	9.94341	11.3967
Myc	17869	9.96654	10.7056	9.98051	10.436	9.75427	10.8351	9.96694	10.7967
Pik3r1	18708	9.80429	9.20376	10.3311	9.20938	9.74124	8.93501	9.69033	8.81241
Pml	18854	8.79732	9.10033	8.39121	9.69753	8.93228	8.98635	8.82989	9.25722
Pten	19211	9.56075	9.68225	9.69737	9.97008	10.4383	9.92632	10.4868	9.98116
Raf1	110157	9.15722	8.68374	9.28801	8.33949	9.51461	9.23784	9.37386	9.23488
Rb1	19645	8.74693	8.81707	8.34727	9.60558	7.94579	7.68976	7.91572	7.37092
Rela	19697	10.603	10.6142	10.2654	10.5572	10.113	10.4611	10.0426	10.4013
Socs1	12703	7.99679	8.37692	8.05776	8.0959	8.02547	8.22242	8.4123	8.3515
Socs3	12702	7.60216	7.72179	7.85758	8.04504	7.3987	8.06653	7.37189	7.9358
Stat1	20846	7.99702	7.26162	8.06278	7.52381	9.29319	7.79734	9.02861	7.52144
Stat3	20848	10.2964	9.6349	10.5147	10.0015	10.2319	9.48316	10.3363	9.52034
Stat5a	20850	7.49647	7.16682	7.82291	7.29685	7.91082	7.36988	7.93379	7.38916
Suv39h1	20937	7.17788	7.42433	7.4447	7.31303	8.48257	9.54298	8.24675	9.81997
p53	22059	11.1488	11.6389	11.119	11.4134	11.3195	11.8002	11.3482	11.7572
