# Supplementary material for: The Ink4a/Arf locus operates as a regulator of the circadian clock modulating RAS activity
Source: PLoS Biol. 2017 Dec 7;15(12):e2002940. doi: 10.1371/journal.pbio.2002940 (PMC5720494; doi:10.1371/journal.pbio.2002940)
Supplement: S1 Data — (XLSX) [file pbio.2002940.s013.xlsx]

## Sheet: Fig1BCF
Condition	Period [h]	MEF Number
Ink4a/Arf+/+	24.11	1
Ink4a/Arf+/+	24.13	1
Ink4a/Arf+/+	25.57	2
Ink4a/Arf+/+	23.88	2
Ink4a/Arf+/+	24.03	3
Ink4a/Arf+/+	23.16	3
Ink4a/Arf+/+	25.01	4
Ink4a/Arf+/+	25.28	4
Ink4a/Arf+/+	25.57	5
Ink4a/Arf+/+	26.27	5
Ink4a/Arf+/+ +RAS	28.1	1
Ink4a/Arf+/+ +RAS	26.9	1
Ink4a/Arf+/+ +RAS	23.58	2
Ink4a/Arf+/+ +RAS	24.66	2
Ink4a/Arf+/+ +RAS	24.88	3
Ink4a/Arf+/+ +RAS	24.43	3
Ink4a/Arf+/+ +RAS	28.85	4
Ink4a/Arf+/+ +RAS	29.31	4
Ink4a/Arf+/+ +RAS	28.64	5
Ink4a/Arf+/+ +RAS	28.09	5
Ink4a/Arf-/-	24.01	1
Ink4a/Arf-/-	24	1
Ink4a/Arf-/-	24.28	2
Ink4a/Arf-/-	23.89	2
Ink4a/Arf-/-	24.31	3
Ink4a/Arf-/-	24.91	3
Ink4a/Arf-/-	25.64	4
Ink4a/Arf-/-	25.16	4
Ink4a/Arf-/-	25.37	5
Ink4a/Arf-/-	25.14	5
Ink4a/Arf-/- +RAS	21.35	1
Ink4a/Arf-/- +RAS	19.61	1
Ink4a/Arf-/- +RAS	22	2
Ink4a/Arf-/- +RAS	25	2
Ink4a/Arf-/- +RAS	19.9	3
Ink4a/Arf-/- +RAS	19.04	3
Ink4a/Arf-/- +RAS	22.41	4
Ink4a/Arf-/- +RAS	21	4
Ink4a/Arf-/- +RAS	23.93	5
Ink4a/Arf-/- +RAS	21	5

## Sheet: Fig1G & S1FigA
Condition	Day	Live Cells (1e04)	Dead Cells (1e04)
Ink4a/Arf+/+	0	7.7	NA
Ink4a/Arf+/+	0	7.7	NA
Ink4a/Arf+/+	0	7.7	NA
Ink4a/Arf+/+	1	7.6	0.2
Ink4a/Arf+/+	1	7.8	1.1
Ink4a/Arf+/+	1	8.1	0.5
Ink4a/Arf+/+	2	14	0.6
Ink4a/Arf+/+	2	15	0.6
Ink4a/Arf+/+	2	11	0.3
Ink4a/Arf+/+	3	17	0.2
Ink4a/Arf+/+	3	21	0.2
Ink4a/Arf+/+	3	16	0.2
Ink4a/Arf+/+	4	21	0.2
Ink4a/Arf+/+	4	27	0.3
Ink4a/Arf+/+	4	24	0.6
Ink4a/Arf+/+	5	26	0.3
Ink4a/Arf+/+	5	27	0.5
Ink4a/Arf+/+	5	30	0.5
Ink4a/Arf+/+ shBmal1	0	7.7	NA
Ink4a/Arf+/+ shBmal1	0	7.7	NA
Ink4a/Arf+/+ shBmal1	0	7.7	NA
Ink4a/Arf+/+ shBmal1	1	7.9	0.3
Ink4a/Arf+/+ shBmal1	1	6.4	0.7
Ink4a/Arf+/+ shBmal1	1	8	0.6
Ink4a/Arf+/+ shBmal1	2	8.7	0.2
Ink4a/Arf+/+ shBmal1	2	11	0.5
Ink4a/Arf+/+ shBmal1	2	10	0.1
Ink4a/Arf+/+ shBmal1	3	13	0.2
Ink4a/Arf+/+ shBmal1	3	14	0.7
Ink4a/Arf+/+ shBmal1	3	13	0.4
Ink4a/Arf+/+ shBmal1	4	18	0
Ink4a/Arf+/+ shBmal1	4	21	0.2
Ink4a/Arf+/+ shBmal1	4	19	0.1
Ink4a/Arf+/+ shBmal1	5	22	0.3
Ink4a/Arf+/+ shBmal1	5	27	0.3
Ink4a/Arf+/+ shBmal1	5	26	0.1
Ink4a/Arf-/-	0	7.7	NA
Ink4a/Arf-/-	0	7.7	NA
Ink4a/Arf-/-	0	7.7	NA
Ink4a/Arf-/-	1	10	0
Ink4a/Arf-/-	1	10	0
Ink4a/Arf-/-	1	15	0.2
Ink4a/Arf-/-	2	29	0.1
Ink4a/Arf-/-	2	24	0.2
Ink4a/Arf-/-	2	27	0.5
Ink4a/Arf-/-	3	38	0.3
Ink4a/Arf-/-	3	42	0.4
Ink4a/Arf-/-	3	37	0.4
Ink4a/Arf-/-	4	54	0.1
Ink4a/Arf-/-	4	54	0.5
Ink4a/Arf-/-	4	46	0.7
Ink4a/Arf-/-	5	90	0.7
Ink4a/Arf-/-	5	104	1.3
Ink4a/Arf-/-	5	76	1.5
Ink4a/Arf-/- shBmal1	0	7.7	NA
Ink4a/Arf-/- shBmal1	0	7.7	NA
Ink4a/Arf-/- shBmal1	0	7.7	NA
Ink4a/Arf-/- shBmal1	1	12	0
Ink4a/Arf-/- shBmal1	1	11	0.3
Ink4a/Arf-/- shBmal1	1	11	0.1
Ink4a/Arf-/- shBmal1	2	20	0.2
Ink4a/Arf-/- shBmal1	2	23	0.5
Ink4a/Arf-/- shBmal1	2	28	0.4
Ink4a/Arf-/- shBmal1	3	35	0.4
Ink4a/Arf-/- shBmal1	3	33	0.2
Ink4a/Arf-/- shBmal1	3	29	0.3
Ink4a/Arf-/- shBmal1	4	42	0.5
Ink4a/Arf-/- shBmal1	4	38	0.2
Ink4a/Arf-/- shBmal1	4	35	0.4
Ink4a/Arf-/- shBmal1	5	84	1.1
Ink4a/Arf-/- shBmal1	5	73	1.1
Ink4a/Arf-/- shBmal1	5	92	0.9

## Sheet: Fig1I
Condition	Total Cells	SA-β-gal-positive Cells	Senescent Cells [%]
Ink4a/Arf+/+	200	14	7
Ink4a/Arf+/+	200	19	9.5
Ink4a/Arf+/+	200	9	4.5
Ink4a/Arf+/+ +RAS	200	189	94.5
Ink4a/Arf+/+ +RAS	200	193	96.5
Ink4a/Arf+/+ +RAS	200	185	92.5
Ink4a/Arf+/+ shBmal1	200	24	12
Ink4a/Arf+/+ shBmal1	200	10	5
Ink4a/Arf+/+ shBmal1	200	11	5.5
Ink4a/Arf+/+ shBmal1+RAS	200	190	95
Ink4a/Arf+/+ shBmal1+RAS	200	193	96.5
Ink4a/Arf+/+ shBmal1+RAS	200	180	90
Ink4a/Arf-/-	200	2	1
Ink4a/Arf-/-	200	3	1.5
Ink4a/Arf-/-	200	0	0
Ink4a/Arf-/- +RAS	200	5	2.5
Ink4a/Arf-/- +RAS	200	2	1
Ink4a/Arf-/- +RAS	200	2	1
Ink4a/Arf-/- shBmal1	200	3	1.5
Ink4a/Arf-/- shBmal1	200	6	3
Ink4a/Arf-/- shBmal1	200	2	1
Ink4a/Arf-/- shBmal1+RAS	200	1	0.5
Ink4a/Arf-/- shBmal1+RAS	200	4	2
Ink4a/Arf-/- shBmal1+RAS	200	5	2.5

## Sheet: Fig3IJK
Target Gene	Condition	Time [h]	ddCт	sd ddCт
E2f	Ink4a/Arf+/+ +RAS	0	0	0.724201
E2f	Ink4a/Arf+/+ +RAS	4	-0.445	0.554113
E2f	Ink4a/Arf+/+ +RAS	8	-0.393333	0.528291
E2f	Ink4a/Arf+/+ +RAS	12	-0.206667	0.600278
E2f	Ink4a/Arf+/+ +RAS	16	-0.601667	0.615961
E2f	Ink4a/Arf+/+ +RAS	20	-0.378333	0.710205
E2f	Ink4a/Arf+/+ +RAS	24	-0.773333	0.767653
p53	Ink4a/Arf+/+ +RAS	0	0	0.630331
p53	Ink4a/Arf+/+ +RAS	4	-0.138333	0.454331
p53	Ink4a/Arf+/+ +RAS	8	-0.396667	0.447474
p53	Ink4a/Arf+/+ +RAS	12	-0.33	0.524087
p53	Ink4a/Arf+/+ +RAS	16	-0.251667	0.459003
p53	Ink4a/Arf+/+ +RAS	20	-0.238333	0.644722
p53	Ink4a/Arf+/+ +RAS	24	-0.448333	0.494031
Per2	Ink4a/Arf+/+ +RAS	0	0	0.56455
Per2	Ink4a/Arf+/+ +RAS	4	1.065	0.409227
Per2	Ink4a/Arf+/+ +RAS	8	0.356667	0.431808
Per2	Ink4a/Arf+/+ +RAS	12	-0.678333	0.621557
Per2	Ink4a/Arf+/+ +RAS	16	-1.74	0.399646
Per2	Ink4a/Arf+/+ +RAS	20	-1.445	0.613284
Per2	Ink4a/Arf+/+ +RAS	24	-0.805	0.516591
E2f	Ink4a/Arf+/+	0	0	0.495
E2f	Ink4a/Arf+/+	4	-0.7125	0.365736
E2f	Ink4a/Arf+/+	8	-0.665	0.350036
E2f	Ink4a/Arf+/+	12	-2.4475	0.351799
E2f	Ink4a/Arf+/+	16	-2.4675	0.350303
E2f	Ink4a/Arf+/+	20	-2.2125	0.477821
E2f	Ink4a/Arf+/+	24	-2.3775	0.606228
p53	Ink4a/Arf+/+	0	0	0.185
p53	Ink4a/Arf+/+	4	-0.5375	0.131006
p53	Ink4a/Arf+/+	8	-0.5	0.190066
p53	Ink4a/Arf+/+	12	-0.6375	0.208716
p53	Ink4a/Arf+/+	16	-0.5675	0.208716
p53	Ink4a/Arf+/+	20	-0.42	0.222767
p53	Ink4a/Arf+/+	24	-0.7325	0.261367
Per2	Ink4a/Arf+/+	0	0	0.025
Per2	Ink4a/Arf+/+	4	1.395	0.0832166
Per2	Ink4a/Arf+/+	8	0.945	0.167108
Per2	Ink4a/Arf+/+	12	-0.2225	0.11451
Per2	Ink4a/Arf+/+	16	-3.325	0.188215
Per2	Ink4a/Arf+/+	20	-2.4175	0.353995
Per2	Ink4a/Arf+/+	24	-1.095	0.371652
E2f	Ink4a/Arf-/- +RAS	0	0	0.0860233
E2f	Ink4a/Arf-/- +RAS	4	-0.27	0.176564
E2f	Ink4a/Arf-/- +RAS	8	-0.431667	0.157348
E2f	Ink4a/Arf-/- +RAS	12	-0.0383333	0.134567
E2f	Ink4a/Arf-/- +RAS	16	-0.163333	0.193154
E2f	Ink4a/Arf-/- +RAS	20	-0.306667	0.179188
E2f	Ink4a/Arf-/- +RAS	24	-0.411667	0.148352
p53	Ink4a/Arf-/- +RAS	0	0	0.0775672
p53	Ink4a/Arf-/- +RAS	4	-0.171667	0.268406
p53	Ink4a/Arf-/- +RAS	8	-0.283333	0.0805191
p53	Ink4a/Arf-/- +RAS	12	-0.126667	0.171877
p53	Ink4a/Arf-/- +RAS	16	-0.215	0.163758
p53	Ink4a/Arf-/- +RAS	20	-0.21	0.192527
p53	Ink4a/Arf-/- +RAS	24	-0.361667	0.121724
Per2	Ink4a/Arf-/- +RAS	0	0	0.216487
Per2	Ink4a/Arf-/- +RAS	4	0.946667	0.182779
Per2	Ink4a/Arf-/- +RAS	8	0.7	0.161993
Per2	Ink4a/Arf-/- +RAS	12	-0.0133333	0.305791
Per2	Ink4a/Arf-/- +RAS	16	-1.48	0.231175
Per2	Ink4a/Arf-/- +RAS	20	-1.495	0.193369
Per2	Ink4a/Arf-/- +RAS	24	-0.45	0.19759
E2f	Ink4a/Arf-/-	0	0	0.0147196
E2f	Ink4a/Arf-/-	4	-1.13167	0.507034
E2f	Ink4a/Arf-/-	8	-0.433333	0.0886942
E2f	Ink4a/Arf-/-	12	-0.238333	0.0998332
E2f	Ink4a/Arf-/-	16	-0.0966667	0.0894893
E2f	Ink4a/Arf-/-	20	-0.49	0.189385
E2f	Ink4a/Arf-/-	24	0.621667	1.17661
p53	Ink4a/Arf-/-	0	0	0.213112
p53	Ink4a/Arf-/-	4	-0.355	0.69688
p53	Ink4a/Arf-/-	8	0.0516667	0.157507
p53	Ink4a/Arf-/-	12	0.0533333	0.166483
p53	Ink4a/Arf-/-	16	0.0366667	0.151272
p53	Ink4a/Arf-/-	20	0.085	0.288343
p53	Ink4a/Arf-/-	24	0.27	0.165429
Per2	Ink4a/Arf-/-	0	0	0.361317
Per2	Ink4a/Arf-/-	4	0.85	0.817909
Per2	Ink4a/Arf-/-	8	1.45833	0.30151
Per2	Ink4a/Arf-/-	12	0.276667	0.369977
Per2	Ink4a/Arf-/-	16	-1.11667	0.317464
Per2	Ink4a/Arf-/-	20	-1.79833	0.297714
Per2	Ink4a/Arf-/-	24	0.126667	0.797454

## Sheet: Fig4A
Condition	Principal Component 1	Principal Component 2	Principal Component 3
Ink4a/Arf+/+	-0.360745	-0.128736	-0.522674
Ink4a/Arf+/+ +RAS	-0.361215	0.512849	-0.0718693
Ink4a/Arf+/+ shBmal1	-0.358616	-0.123405	-0.494927
Ink4a/Arf+/+ shBmal1+RAS	-0.357301	0.55326	-0.0344157
Ink4a/Arf-/-	-0.348031	-0.426485	0.168888
Ink4a/Arf-/- +RAS	-0.34545	6.11e-05	0.435661
Ink4a/Arf-/- shBmal1	-0.347571	-0.46342	0.0547506
Ink4a/Arf-/- shBmal1+RAS	-0.349071	0.0494075	0.50417

## Sheet: Fig4D
Pathway	p-value
Circadian rhythm related genes	7.6e-16
Integrated Pancreatic Cancer Pathway	1.5e-12
Cell Cycle	5.6e-12
Androgen receptor signaling pathway	1.6e-11
Wnt Signaling Pathway Netpath	6.1e-11
DNA Damage Response	5e-09
Integrated Breast Cancer Pathway	5.8e-09
DNA Damage Response (only ATM dependent)	8.2e-09
Signaling Pathways in Glioblastoma	1e-07
Aryl Hydrocarbon Receptor	1.3e-07
Bladder Cancer	1.6e-07
miRNA Regulation of DNA Damage Response	2e-07
G1 to S cell cycle control	2.8e-07
SIDS Susceptibility Pathways	9.9e-07
Apoptosis	1e-06
ErbB Signaling Pathway	1e-06
TNF alpha Signaling Pathway	2.5e-06
BDNF signaling pathway	3.1e-06
Retinoblastoma (RB) in Cancer	9.6e-06
Rac1/Pak1/p38/MMP-2 pathway	9.6e-06
TGF-beta Signaling Pathway	1.4e-05
Notch Signaling Pathway	2.5e-05
Leptin signaling pathway	3.1e-05
Wnt Signaling Pathway and Pluripotency	4.6e-05
Corticotropin-releasing hormone	6.5e-05
Apoptosis Modulation and Signaling	6.5e-05
Senescence and Autophagy in Cancer	0.00022
AMPK Signaling	0.00034
Toll-like Receptor Signaling Pathway	0.00064

## Sheet: Fig4F
Pathway	p-value
Cell Cycle	7.4e-08
G1 to S cell cycle control	5.1e-07
Bladder Cancer	1.8e-06
Apoptosis	4.7e-06
Rac1/Pak1/p38/MMP-2 pathway	4.9e-06
DNA Damage Response	5.5e-06
Integrated Pancreatic Cancer Pathway	2e-05
Signaling Pathways in Glioblastoma	2.5e-05
Photodynamic therapy-induced AP-1 survival signaling	4.6e-05
Estrogen signaling pathway	6.1e-05
miRNA Regulation of DNA Damage Response	6.4e-05
ErbB Signaling Pathway	6.7e-05
TNF alpha Signaling Pathway	6.9e-05
Apoptosis Modulation and Signaling	6.9e-05
MAPK Signaling Pathway	8.8e-05
Common Pathways Underlying Drug Addiction	0.00013
DNA Replication	0.00013

## Sheet: Fig4G
Target Gene	Condition	ddCт
Bmal1	Ink4a/Arf-/-	0.0593281
Bmal1	Ink4a/Arf-/- +RAS	0.135801
Bmal1	Ink4a/Arf-/- shBmal1	-1.55606
Bmal1	Ink4a/Arf-/- shBmal1+RAS	-2.50293
Bmal1	Ink4a/Arf+/+ +RAS	0.71784
Bmal1	Ink4a/Arf+/+ shBmal1	-1.66641
Bmal1	Ink4a/Arf+/+ shBmal1+RAS	-0.555083
Cry2	Ink4a/Arf-/-	0.77781
Cry2	Ink4a/Arf-/- +RAS	-1.07416
Cry2	Ink4a/Arf-/- shBmal1	0.902786
Cry2	Ink4a/Arf-/- shBmal1+RAS	-0.493406
Cry2	Ink4a/Arf+/+ +RAS	-0.446707
Cry2	Ink4a/Arf+/+ shBmal1	0.797728
Cry2	Ink4a/Arf+/+ shBmal1+RAS	1.05128
Ink4a/Arf	Ink4a/Arf+/+ +RAS	0.30652
Ink4a/Arf	Ink4a/Arf+/+ shBmal1	0.381358
Ink4a/Arf	Ink4a/Arf+/+ shBmal1+RAS	1.64131
Mdm2	Ink4a/Arf-/-	-0.670511
Mdm2	Ink4a/Arf-/- +RAS	-0.160662
Mdm2	Ink4a/Arf-/- shBmal1	-0.805373
Mdm2	Ink4a/Arf-/- shBmal1+RAS	0.0359273
Mdm2	Ink4a/Arf+/+ +RAS	1.25416
Mdm2	Ink4a/Arf+/+ shBmal1	-0.227558
Mdm2	Ink4a/Arf+/+ shBmal1+RAS	1.67059
p21	Ink4a/Arf-/-	-1.26511
p21	Ink4a/Arf-/- +RAS	-1.05649
p21	Ink4a/Arf-/- shBmal1	-1.20569
p21	Ink4a/Arf-/- shBmal1+RAS	-1.20514
p21	Ink4a/Arf+/+ +RAS	-0.589571
p21	Ink4a/Arf+/+ shBmal1	-0.27834
p21	Ink4a/Arf+/+ shBmal1+RAS	0.0818338
p53	Ink4a/Arf-/-	1.11753
p53	Ink4a/Arf-/- +RAS	1.11344
p53	Ink4a/Arf-/- shBmal1	0.933016
p53	Ink4a/Arf-/- shBmal1+RAS	0.713274
p53	Ink4a/Arf+/+ +RAS	0.440432
p53	Ink4a/Arf+/+ shBmal1	0.361095
p53	Ink4a/Arf+/+ shBmal1+RAS	0.764677
Per2	Ink4a/Arf-/-	0.627802
Per2	Ink4a/Arf-/- +RAS	-3.12419
Per2	Ink4a/Arf-/- shBmal1	0.119992
Per2	Ink4a/Arf-/- shBmal1+RAS	-2.61361
Per2	Ink4a/Arf+/+ +RAS	-1.40979
Per2	Ink4a/Arf+/+ shBmal1	1.84365
Per2	Ink4a/Arf+/+ shBmal1+RAS	0.767627
Rb	Ink4a/Arf-/-	-0.251316
Rb	Ink4a/Arf-/- +RAS	-1.62281
Rb	Ink4a/Arf-/- shBmal1	-0.176846
Rb	Ink4a/Arf-/- shBmal1+RAS	-1.89366
Rb	Ink4a/Arf+/+ +RAS	-0.147182
Rb	Ink4a/Arf+/+ shBmal1	0.566978
Rb	Ink4a/Arf+/+ shBmal1+RAS	1.55522

## Sheet: Fig5C
Condition	G1 [%]	S [%]	G2 [%]
Ink4a/Arf-/-	46.4043	15.6038	37.9919
Ink4a/Arf-/-	32.7189	24.2704	43.0108
Ink4a/Arf-/-	42.617	19.0876	38.2953
Ink4a/Arf-/- +RAS	45.4333	12.4122	42.1546
Ink4a/Arf-/- +RAS	45.283	12.5	42.217
Ink4a/Arf-/- +RAS	38.5965	14.9798	46.4238
Ink4a/Arf-/- shBmal1+RAS	35.3035	28.5942	36.1022
Ink4a/Arf-/- shBmal1+RAS	23.7129	39.1576	37.1295
Ink4a/Arf-/- shBmal1+RAS	52.3018	4.79433	42.9038
Ink4a/Arf+/+	49.3139	15.5232	35.163
Ink4a/Arf+/+	42.4806	9.50812	48.0113
Ink4a/Arf+/+	40.5624	7.30372	52.1339
Ink4a/Arf+/+ +RAS	63.8655	12.485	23.6495
Ink4a/Arf+/+ +RAS	62.9634	10.2677	26.7689
Ink4a/Arf+/+ +RAS	63.9921	11.5186	24.4893

## Sheet: S1FigB
Target Gene	Condition	2^ddCт	sd 2^ddCт
HRas	Ink4a/Arf+/+	1	0.767236
HRas	Ink4a/Arf+/+ +RAS	135010	5799.17
HRas	Ink4a/Arf+/+ shBmal1	0.766553	0.51009
HRas	Ink4a/Arf+/+ shBmal1+RAS	112567	10244.3
HRas	Ink4a/Arf-/-	0.754137	0.296427
HRas	INK4a/ARF-/- +RAS	76083.8	3184.7
HRas	INK4a/ARF-/- shBmal1	6.00803	1.37254
HRas	INK4a/ARF-/- shBmal1+RAS	127830	11250.4
Bmal1	Ink4a/Arf+/+	1	0.0303498
Bmal1	Ink4a/Arf+/+ +RAS	1.64463	0.0435946
Bmal1	Ink4a/Arf+/+ shBmal1	0.316118	0.0381543
Bmal1	Ink4a/Arf+/+ shBmal1+RAS	0.682432	0.0733048
Bmal1	Ink4a/Arf-/-	1.04185	0.021607
Bmal1	INK4a/ARF-/- +RAS	1.09864	0.0290933
Bmal1	INK4a/ARF-/- shBmal1	0.340471	0.0253292
Bmal1	INK4a/ARF-/- shBmal1+RAS	0.17724	0.0246985
Ink4a/Arf	Ink4a/Arf+/+	1	0.0496253
Ink4a/Arf	Ink4a/Arf+/+ +RAS	1.2374	0.0800535
Ink4a/Arf	Ink4a/Arf+/+ shBmal1	1.30213	0.0506679
Ink4a/Arf	Ink4a/Arf+/+ shBmal1+RAS	3.12352	0.247663

[truncated: 9 more sheets: S1FigCDE, S1FigFGHIJ, S6FigA, S6FigB, S6FigC, S6FigD, S6FigE, S1Text Fig10, S3Text Fig1]
